# Supplementary material for: Clinical and Genetic Analysis of CHD7 Expands the Genotype and Phenotype of CHARGE Syndrome
Source: Front Genet. 2020 Jun 18;11:592. doi: 10.3389/fgene.2020.00592 (PMC7314916; doi:10.3389/fgene.2020.00592)
Supplement: Supplementary file 1 [file Data_Sheet_1.zip]

Archive with 3 entries (3 files):
- Supplementary Table 1.XLSX
- Supplementary Table 2.XLSX
- Supplementary Table 3 - 6.DOCX
