# Supplementary material for: Clinical and Genetic Analysis of CHD7 Expands the Genotype and Phenotype of CHARGE Syndrome
Source: Front Genet. 2020 Jun 18;11:592. doi: 10.3389/fgene.2020.00592 (PMC7314916; doi:10.3389/fgene.2020.00592)
Supplement: Supplementary file 1 [file Data_Sheet_1.zip › Supplementary Table 1.XLSX]

## Sheet: P or LP variants
Gene	Transcript	cDNA changes	Chromosome	GRCh37Location	Variants type
CHD7	NM_017780.3	c.29_30del	8	61654017	frameshift
CHD7	NM_017780.3	c.90G>A	8	61654081	synonymous
CHD7	NM_017780.3	c.151C>T	8	61654142	nonsense
CHD7	NM_017780.3	c.155del	8	61654146	frameshift
CHD7	NM_017780.3	c.164A>G	8	61654155	missense
CHD7	NM_017780.3	c.-174+?_-477-?	8	61654165	exon deletion
CHD7	NM_017780.3	c.187_190CAAA[1]	8	61654182	frameshift
CHD7	NM_017780.3	c.207del	8	61654198	frameshift
CHD7	NM_017780.3	c.216T>C	8	61654207	synonymous
CHD7	NM_017780.3	c.277A>G	8	61654268	missense
CHD7	NM_017780.3	c.282del	8	61654272	frameshift
CHD7	NM_017780.3	c.310C>T	8	61654301	nonsense
CHD7	NM_017780.3	c.360C>T	8	61654351	synonymous
CHD7	NM_017780.3	c.364C>T	8	61654355	nonsense
CHD7	NM_017780.3	c.378C>A	8	61654369	nonsense
CHD7	NM_017780.3	c.380del	8	61654371	frameshift
CHD7	NM_017780.3	c.414del	8	61654405	frameshift
CHD7	NM_017780.3	c.434G>A	8	61654425	nonsense
CHD7	NM_017780.3	c.444G>A	8	61654435	synonymous
CHD7	NM_017780.3	c.469C>T	8	61654460	nonsense
CHD7	NM_017780.3	c.478del	8	61654469	frameshift
CHD7	NM_017780.3	c.480C>A	8	61654471	nonsense
CHD7	NM_017780.3	c.496C>T	8	61654487	nonsense
CHD7	NM_017780.3	c.511C>T	8	61654502	nonsense
CHD7	NM_017780.3	c.528dup	8	61654519	frameshift
CHD7	NM_017780.3	c.538C>T	8	61654529	nonsense
CHD7	NM_017780.3	c.550C>T	8	61654541	nonsense
CHD7	NM_017780.3	c.604C>T	8	61654595	nonsense
CHD7	NM_017780.3	c.604C>T	8	61654595	nonsense
CHD7	NM_017780.3	c.635del	8	61654626	frameshift
CHD7	NM_017780.3	c.657C>T	8	61654648	synonymous
CHD7	NM_017780.3	c.712G>A	8	61654703	missense
CHD7	NM_017780.3	c.718del	8	61654709	frameshift
CHD7	NM_017780.3	c.760C>T	8	61654751	nonsense
CHD7	NM_017780.3	c.807del	8	61654797	frameshift
CHD7	NM_017780.3	c.841C>T	8	61654832	nonsense
CHD7	NM_017780.3	c.862C>T	8	61654853	nonsense
CHD7	NM_017780.3	c.889C>T	8	61654880	nonsense
CHD7	NM_017780.3	c.911T>C	8	61654902	missense
CHD7	NM_017780.3	c.917_921del	8	61654908	frameshift
CHD7	NM_017780.3	c.925C>T	8	61654916	nonsense
CHD7	NM_017780.3	c.934C>T	8	61654925	nonsense
CHD7	NM_017780.3	c.961_962delinsTA	8	61654952	nonsense
CHD7	NM_017780.3	c.961G>T	8	61654952	nonsense
CHD7	NM_017780.3	c.970_974del	8	61654961	frameshift
CHD7	NM_017780.3	c.978delA	8	61654969	nonsense
CHD7	NM_017780.3	c.1058del	8	61655049	frameshift
CHD7	NM_017780.3	c.1061del	8	61655052	frameshift
CHD7	NM_017780.3	c.1073del	8	61655064	frameshift
CHD7	NM_017780.3	c.1084dup	8	61655075	frameshift
CHD7	NM_017780.3	c.1090C>T	8	61655081	nonsense
CHD7	NM_017780.3	c.1123C>T	8	61655114	nonsense
CHD7	NM_017780.3	c.1153C>T	8	61655144	nonsense
CHD7	NM_017780.3	c.1170T>C	8	61655161	synonymous
CHD7	NM_017780.3	c.1170T>G	8	61655161	nonsense
CHD7	NM_017780.3	c.1188G>T	8	61655179	missense
CHD7	NM_017780.3	c.1224_1234del	8	61655215	frameshift
CHD7	NM_017780.3	c.1246G>T	8	61655237	nonsense
CHD7	NM_017780.3	c.1247insG	8	61655238	frameshift
CHD7	NM_017780.3	c.1281T>A	8	61655272	nonsense
CHD7	NM_017780.3	c.1294del	8	61655285	frameshift
CHD7	NM_017780.3	c.1300C>T	8	61655291	nonsense
CHD7	NM_017780.3	c.1312C>T	8	61655303	nonsense
CHD7	NM_017780.3	c.1340_1341AG[1]	8	61655333	frameshift
CHD7	NM_017780.3	c.1369C>T	8	61655360	nonsense
CHD7	NM_017780.3	c.1375C>T	8	61655366	missense
CHD7	NM_017780.3	c.1397C>T	8	61655388	missense
CHD7	NM_017780.3	c.1412-5delTGAC	8	61655403	frameshift
CHD7	NM_017780.3	c.1465C>T	8	61655456	nonsense
CHD7	NM_017780.3	c.1480C>T	8	61655471	nonsense
CHD7	NM_017780.3	c.1480C>T	8	61655471	nonsense
CHD7	NM_017780.3	c.1488dup	8	61655479	frameshift
CHD7	NM_017780.3	c.1505del	8	61655495	frameshift
CHD7	NM_017780.3	c.1512A>G	8	61655503	synonymous
CHD7	NM_017780.3	c.1513C>T	8	61655504	nonsense
CHD7	NM_017780.3	c.1552C>T	8	61655543	nonsense
CHD7	NM_017780.3	c.1566C>T	8	61655557	synonymous
CHD7	NM_017780.3	c.1597_1598insT	8	61655588	frameshift
CHD7	NM_017780.3	c.1644G>A	8	61655635	synonymous
CHD7	NM_017780.3	c.1666-2A>G	8	61693557	splicing
CHD7	NM_017780.3	c.1672C>G	8	61693565	missense
CHD7	NM_017780.3	c.1678dup	8	61693571	frameshift
CHD7	NM_017780.3	c.1714C>T	8	61693607	nonsense
CHD7	NM_017780.3	c.1735C>T	8	61693628	nonsense
CHD7	NM_017780.3	c.1797del	8	61693690	frameshift
CHD7	NM_017780.3	c.1803_1806del	8	61693696	frameshift
CHD7	NM_017780.3	c.1808dup	8	61693701	frameshift
CHD7	NM_017780.3	c.1869_1871delinsA	8	61693762	frameshift
CHD7	NM_017780.3	c.1925del	8	61693818	frameshift
CHD7	NM_017780.3	c.1952_1955del	8	61693845	frameshift
CHD7	NM_017780.3	c.1972G>T	8	61693865	nonsense
CHD7	NM_017780.3	c.2012C>T	8	61693905	missense
CHD7	NM_017780.3	c.2052del	8	61693945	frameshift
CHD7	NM_017780.3	c.2067G>A	8	61693960	synonymous
CHD7	NM_017780.3	c.2086A>T	8	61693979	nonsense
CHD7	NM_017780.3	c.2090del	8	61693983	frameshift
CHD7	NM_017780.3	c.2097-1G>C	8	61707544	splicing
CHD7	NM_017780.3	c.2114C>G	8	61707562	nonsense
CHD7	NM_017780.3	c.2178_2179insCTAA	8	61707626	frameshift
CHD7	NM_017780.3	c.2185A>G	8	61707633	missense
CHD7	NM_017780.3	c.2189C>T	8	61707637	missense
CHD7	NM_017780.3	c.2195dup	8	61707643	frameshift
CHD7	NM_017780.3	c.2215G>T	8	61707663	nonsense
CHD7	NM_017780.3	c.2229_2230insCC	8	61707677	frameshift
CHD7	NM_017780.3	c.2257C>T	8	61712965	nonsense
CHD7	NM_017780.3	c.2295del	8	61713003	frameshift
CHD7	NM_017780.3	c.2383_2384del	8	61714093	nonsense
CHD7	NM_017780.3	c.2413dup	8	61714123	frameshift
CHD7	NM_017780.3	c.2436A>T	8	61714146	missense
CHD7	NM_017780.3	c.2440C>T	8	61714150	nonsense
CHD7	NM_017780.3	c.2442+1G>T	8	61714153	splicing
CHD7	NM_017780.3	c.2442+5G>C	8	61714157	splicing
CHD7	NM_017780.3	c.2452_2462del	8	61720785	frameshift
CHD7	NM_017780.3	c.2501C>T	8	61728948	missense
CHD7	NM_017780.3	c.2502_2509dup	8	61728949	frameshift
CHD7	NM_017780.3	c.2504_2508del	8	61728951	frameshift
CHD7	NM_017780.3	c.2520G>A	8	61728967	nonsense
CHD7	NM_017780.3	c.2568del	8	61729015	frameshift
CHD7	NM_017780.3	c.2572C>T	8	61729019	nonsense
CHD7	NM_017780.3	c.2613+1del	8	61729061	splicing
CHD7	NM_017780.3	c.2613+1G>A	8	61729061	splicing
CHD7	NM_017780.3	c.2613+4C>T	8	61729064	splicing
CHD7	NM_017780.3	c.2613+5G>A	8	61729065	splicing
CHD7	NM_017780.3	c.2614-7G>T	8	61732559	splicing
CHD7	NM_017780.3	c.2642dup	8	61732594	nonsense
CHD7	NM_017780.3	c.2643T>G	8	61732595	nonsense
CHD7	NM_017780.3	c.2700del	8	61734351	nonsense
CHD7	NM_017780.3	c.2710dup	8	61734361	frameshift
CHD7	NM_017780.3	c.2731C>T	8	61734382	missense
CHD7	NM_017780.3	c.2751G>A	8	61734402	synonymous
CHD7	NM_017780.3	c.2815G>T	8	61734466	nonsense
CHD7	NM_017780.3	c.2828_2829delAG	8	61734476	frameshift
CHD7	NM_017780.3	c.2835+8T>C	8	61734494	splicing
CHD7	NM_017780.3	c.2836-2A>T	8	61734581	splicing
CHD7	NM_017780.3	c.2836-1G>A	8	61734582	splicing
CHD7	NM_017780.3	c.2839C>T	8	61734586	nonsense
CHD7	NM_017780.3	c.2848del	8	61734595	frameshift
CHD7	NM_017780.3	c.2858G>A	8	61734605	nonsense
CHD7	NM_017780.3	c.2867C>A	8	61734614	nonsense
CHD7	NM_017780.3	c.2905_2906del	8	61734652	frameshift
CHD7	NM_017780.3	c.2910_2925del	8	61734657	nonsense
CHD7	NM_017780.3	c.2915A>G	8	61734662	missense
CHD7	NM_017780.3	c.2919_2922GGAG[1]	8	61734666	nonsense
CHD7	NM_017780.3	c.2933G>A	8	61734680	nonsense
CHD7	NM_017780.3	c.2959C>T	8	61735063	nonsense
CHD7	NM_017780.3	c.2990del	8	61735094	frameshift
CHD7	NM_017780.3	c.3020T>G	8	61735124	missense
CHD7	NM_017780.3	c.3059T>C	8	61735163	missense
CHD7	NM_017780.3	c.3071dup	8	61735175	frameshift
CHD7	NM_017780.3	c.3082A>G	8	61735186	missense
CHD7	NM_017780.3	c.3089A>G	8	61735193	missense
CHD7	NM_017780.3	c.3091T>G	8	61735195	missense
CHD7	NM_017780.3	c.3093G>C	8	61735197	missense
CHD7	NM_017780.3	c.3106C>T	8	61735210	nonsense
CHD7	NM_017780.3	c.3130del	8	61735234	frameshift
CHD7	NM_017780.3	c.3202-3T>G	8	61736396	splicing
CHD7	NM_017780.3	c.3205C>T	8	61736402	nonsense
CHD7	NM_017780.3	c.3209del	8	61736406	frameshift
CHD7	NM_017780.3	c.3222C>T	8	61736419	synonymous
CHD7	NM_017780.3	c.3226_3227del	8	61736423	frameshift
CHD7	NM_017780.3	c.3232C>T	8	61736429	missense
CHD7	NM_017780.3	c.3241A>G	8	61736438	missense
CHD7	NM_017780.3	c.3241A>T	8	61736438	missense
CHD7	NM_017780.3	c.3301T>C	8	61736498	missense
CHD7	NM_017780.3	c.3302G>A	8	61736499	missense
CHD7	NM_017780.3	c.3378+5G>T	8	61736580	splicing
CHD7	NM_017780.3	c.3379-2A>C	8	61741220	splicing
CHD7	NM_017780.3	c.3379G>T	8	61741222	nonsense
CHD7	NM_017780.3	c.3398C>T	8	61741241	missense
CHD7	NM_017780.3	c.3412C>T	8	61741255	nonsense
CHD7	NM_017780.3	c.3414_3430del	8	61741257	frameshift
CHD7	NM_017780.3	c.3454G>T	8	61741297	nonsense
CHD7	NM_017780.3	c.3490C>T	8	61741333	nonsense
CHD7	NM_017780.3	c.3522+1del	8	61741366	splicing
CHD7	NM_017780.3	c.3526C>T	8	61742884	nonsense
CHD7	NM_017780.3	c.3572_3573del	8	61742930	frameshift
CHD7	NM_017780.3	c.3577_3583del	8	61742933	frameshift
CHD7	NM_017780.3	c.3606_3616dup	8	61742964	frameshift
CHD7	NM_017780.3	c.3623T>A	8	61742981	missense
CHD7	NM_017780.3	c.3655C>T	8	61743013	nonsense
CHD7	NM_017780.3	c.3674dup	8	61743032	frameshift
CHD7	NM_017780.3	c.3678del	8	61743036	frameshift
CHD7	NM_017780.3	c.3681del	8	61743039	frameshift
CHD7	NM_017780.3	c.3766_3767del	8	61743124	frameshift
CHD7	NM_017780.3	c.3768C>G	8	61743126	nonsense
CHD7	NM_017780.3	c.3770T>G	8	61743128	missense
CHD7	NM_017780.3	c.3807del	8	61748660	frameshift
CHD7	NM_017780.3	c.3811_3814del	8	61748664	frameshift
CHD7	NM_017780.3	c.3811G>T	8	61748664	nonsense
CHD7	NM_017780.3	c.3812G>T	8	61748665	nonsense
CHD7	NM_017780.3	c.3859C>T	8	61748712	nonsense
CHD7	NM_017780.3	c.3881T>C	8	61748734	missense
CHD7	NM_017780.3	c.3905_3906dup	8	61748758	nonsense
CHD7	NM_017780.3	c.3905T>C	8	61748758	missense
CHD7	NM_017780.3	c.3937del	8	61748790	frameshift
CHD7	NM_017780.3	c.3964del	8	61748817	frameshift
CHD7	NM_017780.3	c.3999del	8	61749385	nonsense
CHD7	NM_017780.3	c.4015C>T	8	61749401	nonsense
CHD7	NM_017780.3	c.4088T>A	8	61749474	missense
CHD7	NM_017780.3	c.4112T>G	8	61749498	nonsense
CHD7	NM_017780.3	c.4185C>G	8	61749571	missense
CHD7	NM_017780.3	c.4185+1G>A	8	61749572	splicing
CHD7	NM_017780.3	c.4189C>T	8	61750230	nonsense
CHD7	NM_017780.3	c.4247C>G	8	61750288	missense
CHD7	NM_017780.3	c.4295_4296del	8	61750336	frameshift
CHD7	NM_017780.3	c.4318C>T	8	61750359	nonsense
CHD7	NM_017780.3	c.4353+3A>G	8	61750397	splicing
CHD7	NM_017780.3	c.4379_4380del	8	61750660	frameshift
CHD7	NM_017780.3	c.4393C>T	8	61750674	nonsense
CHD7	NM_017780.3	c.4407T>G	8	61750688	nonsense
CHD7	NM_017780.3	c.4437G>A	8	61750718	synonymous
CHD7	NM_017780.3	c.4480C>T	8	61750761	nonsense
CHD7	NM_017780.3	c.4494dup	8	61750775	frameshift
CHD7	NM_017780.3	c.4507G>T	8	61750788	nonsense
CHD7	NM_017780.3	c.4533G>A	8	61750814	synonymous
CHD7	NM_017780.3	c.4534-13T>G	8	61754190	splicing
CHD7	NM_017780.3	c.4564_4572delinsAATTTCCTAT	8	61754233	frameshift
CHD7	NM_017780.3	c.4609A>T	8	61754278	nonsense
CHD7	NM_017780.3	c.4634del	8	61754303	nonsense
CHD7	NM_017780.3	c.4645-9T>C	8	61754397	splicing
CHD7	NM_017780.3	c.4652del	8	61754413	frameshift
CHD7	NM_017780.3	c.4662del	8	61754423	frameshift
CHD7	NM_017780.3	c.4667dupC	8	61754426	frameshift
CHD7	NM_017780.3	c.4787A>G	8	61754548	missense
CHD7	NM_017780.3	c.4789_4790del	8	61754550	frameshift
CHD7	NM_017780.3	c.4793C>G	8	61754554	nonsense
CHD7	NM_017780.3	c.4795C>T	8	61754556	nonsense
CHD7	NM_017780.3	c.4835del	8	61754596	frameshift
CHD7	NM_017780.3	c.4837_4838del	8	61754598	frameshift
CHD7	NM_017780.3	c.4851T>C	8	61757423	synonymous
CHD7	NM_017780.3	c.4915del	8	61757487	nonsense
CHD7	NM_017780.3	c.4961del	8	61757533	frameshift
CHD7	NM_017780.3	c.4985del	8	61757557	frameshift
CHD7	NM_017780.3	c.5023C>T	8	61757595	nonsense
CHD7	NM_017780.3	c.5029C>T	8	61757601	nonsense
CHD7	NM_017780.3	c.5044del	8	61757616	frameshift
CHD7	NM_017780.3	c.5050G>A	8	61757622	missense
CHD7	NM_017780.3	c.5050+1G>A	8	61757623	splicing
CHD7	NM_017780.3	c.5084del	8	61757842	frameshift
CHD7	NM_017780.3	c.5101del	8	61757859	frameshift
CHD7	NM_017780.3	c.5114dup	8	61757872	frameshift
CHD7	NM_017780.3	c.5115G>A	8	61757873	synonymous
CHD7	NM_017780.3	c.5167dup	8	61757924	frameshift
CHD7	NM_017780.3	c.5177_5190delinsT	8	61757935	frameshift
CHD7	NM_017780.3	c.5181C>G	8	61757939	nonsense
CHD7	NM_017780.3	c.5199dup	8	61757957	frameshift
CHD7	NM_017780.3	c.5210+2T>C	8	61757970	splicing
CHD7	NM_017780.3	c.5210+3A>G	8	61757971	splicing
CHD7	NM_017780.3	c.5211-1G>C	8	61761073	splicing
CHD7	NM_017780.3	c.5211-3_41del	8	61761074	splicing
CHD7	NM_017780.3	c.5235_5236dup	8	61761098	frameshift
CHD7	NM_017780.3	c.5238C>G	8	61761101	nonsense
CHD7	NM_017780.3	c.5310T>C	8	61761619	synonymous
CHD7	NM_017780.3	c.5315G>A	8	61761624	nonsense
CHD7	NM_017780.3	c.5355G>A	8	61761664	nonsense
CHD7	NM_017780.3	c.5389G>A	8	61761698	missense
CHD7	NM_017780.3	c.5401C>A	8	61761710	missense
CHD7	NM_017780.3	c.5404G>A	8	61761713	missense
CHD7	NM_017780.3	c.5405-18C>A	8	61763034	splicing
CHD7	NM_017780.3	c.5405-17G>A	8	61763035	splicing
CHD7	NM_017780.3	c.5405-13G>A	8	61763039	splicing
CHD7	NM_017780.3	c.5405-7G>A	8	61763045	splicing
CHD7	NM_017780.3	c.5405-2A>G	8	61763050	splicing
CHD7	NM_017780.3	c.5409T>G	8	61763056	nonsense
CHD7	NM_017780.3	c.5418C>G	8	61763065	nonsense
CHD7	NM_017780.3	c.5426T>G	8	61763073	missense
CHD7	NM_017780.3	c.5428C>T	8	61763075	nonsense
CHD7	NM_017780.3	c.5439C>T	8	61763086	synonymous
CHD7	NM_017780.3	c.5450T>G	8	61763097	missense
CHD7	NM_017780.3	c.5458C>T	8	61763105	nonsense
CHD7	NM_017780.3	c.5496G>A	8	61763143	synonymous
CHD7	NM_017780.3	c.5504_5508delinsT	8	61763151	frameshift
CHD7	NM_017780.3	c.5534+1G>A	8	61763182	splicing
CHD7	NM_017780.3	c.5535-7G>A	8	61763591	splicing
CHD7	NM_017780.3	c.5551G>T	8	61763607	nonsense
CHD7	NM_017780.3	c.5607+1G>A	8	61763664	splicing
CHD7	NM_017780.3	c.5638dup	8	61763851	frameshift
CHD7	NM_017780.3	c.5666-2A>C	8	61764576	splicing
CHD7	NM_017780.3	c.5678_5679AG[3]	8	61764588	frameshift
CHD7	NM_017780.3	c.5697C>G	8	61764609	synonymous
CHD7	NM_017780.3	c.5706C>G	8	61764618	nonsense
CHD7	NM_017780.3	c.5752_5753ins	8	61764664	frameshift
CHD7	NM_017780.3	c.5752dup	8	61764664	frameshift
CHD7	NM_017780.3	c.5833C>T	8	61764745	nonsense
CHD7	NM_017780.3	c.5848G>A	8	61764760	missense
CHD7	NM_017780.3	c.5859G>A	8	61764771	synonymous
CHD7	NM_017780.3	c.5895-1G>C	8	61765056	splicing
CHD7	NM_017780.3	c.5944G>T	8	61765106	missense
CHD7	NM_017780.3	c.5960del	8	61765122	frameshift
CHD7	NM_017780.3	c.5968C>T	8	61765130	nonsense
CHD7	NM_017780.3	c.5971C>T	8	61765133	nonsense
CHD7	NM_017780.3	c.5973A>G	8	61765135	synonymous
CHD7	NM_017780.3	c.6070C>T	8	61765232	nonsense
CHD7	NM_017780.3	c.6079C>T	8	61765241	nonsense
CHD7	NM_017780.3	c.6079C>T	8	61765241	nonsense
CHD7	NM_017780.3	c.6103+6T>C	8	61765271	splicing
CHD7	NM_017780.3	c.6105del	8	61765389	frameshift
CHD7	NM_017780.3	c.6114_6120del	8	61765398	frameshift
CHD7	NM_017780.3	c.6141_6142AG[1]	8	61765427	frameshift
CHD7	NM_017780.3	c.6148C>T	8	61765432	nonsense
CHD7	NM_017780.3	c.6155_6156delCTinsAG	8	61765439	nonsense
CHD7	NM_017780.3	c.6157C>T	8	61765441	nonsense
CHD7	NM_017780.3	c.6161_6162CT[1]	8	61765447	frameshift
CHD7	NM_017780.3	c.6165_6166del	8	61765449	frameshift
CHD7	NM_017780.3	c.6175G>T	8	61765459	nonsense
CHD7	NM_017780.3	c.6184C>T	8	61765468	missense
CHD7	NM_017780.3	c.6199C>T	8	61765483	nonsense
CHD7	NM_017780.3	c.6216C>G	8	61765500	synonymous
CHD7	NM_017780.3	c.6239T>C	8	61765523	missense
CHD7	NM_017780.3	c.6243C>A	8	61765527	nonsense
CHD7	NM_017780.3	c.6287A>G	8	61765571	missense
CHD7	NM_017780.3	c.6287A>G	8	61765571	missense
CHD7	NM_017780.3	c.6292C>T	8	61765576	nonsense
CHD7	NM_017780.3	c.6292del	8	61765576	frameshift
CHD7	NM_017780.3	c.6322G>A	8	61765606	missense
CHD7	NM_017780.3	c.6350del	8	61765634	frameshift
CHD7	NM_017780.3	c.6353A>G	8	61765637	missense
CHD7	NM_017780.3	c.6401del	8	61765685	frameshift
CHD7	NM_017780.3	c.6446del	8	61765730	frameshift
CHD7	NM_017780.3	c.6454C>T	8	61765738	nonsense
CHD7	NM_017780.3	c.6473C>A	8	61765757	nonsense
CHD7	NM_017780.3	c.6473del	8	61765757	frameshift
CHD7	NM_017780.3	c.6482del	8	61765766	frameshift
CHD7	NM_017780.3	c.6513C>T	8	61765797	synonymous
CHD7	NM_017780.3	c.6526del	8	61765810	frameshift
CHD7	NM_017780.3	c.6529G>T	8	61765813	nonsense
CHD7	NM_017780.3	c.6561T>A	8	61765845	nonsense
CHD7	NM_017780.3	c.6613C>T	8	61765897	nonsense
CHD7	NM_017780.3	c.6711C>T	8	61765995	synonymous
CHD7	NM_017780.3	c.6734del	8	61766018	frameshift
CHD7	NM_017780.3	c.6754del	8	61766038	frameshift
CHD7	NM_017780.3	c.6757G>T	8	61766041	nonsense
CHD7	NM_017780.3	c.6771C>T	8	61766055	synonymous
CHD7	NM_017780.3	c.6775G>A	8	61766059	missense
CHD7	NM_017780.3	c.6781del	8	61766927	frameshift
CHD7	NM_017780.3	c.6822T>C	8	61766968	synonymous
CHD7	NM_017780.3	c.6825dup	8	61766971	frameshift
CHD7	NM_017780.3	c.6841_6842insTA	8	61766987	frameshift
CHD7	NM_017780.3	c.6850C>T	8	61766996	nonsense
CHD7	NM_017780.3	c.6888_6889del	8	61767034	frameshift
CHD7	NM_017780.3	c.6892C>T	8	61767038	nonsense
CHD7	NM_017780.3	c.6936+1G>A	8	61767082	splicing
CHD7	NM_017780.3	c.6937-2A>G	8	61768532	splicing
CHD7	NM_017780.3	c.6955C>A	8	61768552	missense
CHD7	NM_017780.3	c.6955C>T	8	61768552	missense
CHD7	NM_017780.3	c.6989del	8	61768586	frameshift
CHD7	NM_017780.3	c.6994dup	8	61768591	frameshift
CHD7	NM_017780.3	c.6995G>A	8	61768592	nonsense
CHD7	NM_017780.3	c.7064_7067dup	8	61768661	frameshift
CHD7	NM_017780.3	c.7075C>T	8	61768672	nonsense
CHD7	NM_017780.3	c.7123del	8	61768720	frameshift
CHD7	NM_017780.3	c.7132G>T	8	61768729	nonsense
CHD7	NM_017780.3	c.7145dup	8	61768742	frameshift
CHD7	NM_017780.3	c.7165-4A>G	8	61769000	splicing
CHD7	NM_017780.3	c.7222G>T	8	61769061	nonsense
CHD7	NM_017780.3	c.7252C>T	8	61769091	nonsense
CHD7	NM_017780.3	c.7281dup	8	61769120	frameshift
CHD7	NM_017780.3	c.7282C>T	8	61769121	nonsense
CHD7	NM_017780.3	c.7282dup	8	61769121	frameshift
CHD7	NM_017780.3	c.7285G>T	8	61769124	nonsense
CHD7	NM_017780.3	c.7286_7287delAG	8	61769125	frameshift
CHD7	NM_017780.3	c.7297del	8	61769136	frameshift
CHD7	NM_017780.3	c.7312C>G	8	61769151	missense
CHD7	NM_017780.3	c.7312C>T	8	61769151	nonsense
CHD7	NM_017780.3	c.7344_7345del	8	61769183	frameshift
CHD7	NM_017780.3	c.7356_7357dup	8	61769194	frameshift
CHD7	NM_017780.3	c.7380_7383TCTT[1]	8	61769223	frameshift
CHD7	NM_017780.3	c.7412C>G	8	61769251	nonsense
CHD7	NM_017780.3	c.7524del	8	61769363	nonsense
CHD7	NM_017780.3	c.7528A>T	8	61769367	nonsense
CHD7	NM_017780.3	c.7540_7541dup	8	61769376	frameshift
CHD7	NM_017780.3	c.7551A>G	8	61769390	synonymous
CHD7	NM_017780.3	c.7558G>T	8	61769397	nonsense
CHD7	NM_017780.3	c.7590A>G	8	61769429	synonymous
CHD7	NM_017780.3	c.7629del	8	61773483	frameshift
CHD7	NM_017780.3	c.7641_7651del	8	61773495	frameshift
CHD7	NM_017780.3	c.7647dup	8	61773501	frameshift
CHD7	NM_017780.3	c.7648G>T	8	61773502	nonsense
CHD7	NM_017780.3	c.7655dup	8	61773509	frameshift
CHD7	NM_017780.3	c.7663del	8	61773517	frameshift
CHD7	NM_017780.3	c.7763A>G	8	61773617	missense
CHD7	NM_017780.3	c.7781G>A	8	61773635	nonsense
CHD7	NM_017780.3	c.7802dup	8	61773656	nonsense
CHD7	NM_017780.3	c.7803C>A	8	61773657	nonsense
CHD7	NM_017780.3	c.7820del	8	61773674	frameshift
CHD7	NM_017780.3	c.7824T>G	8	61773678	nonsense
CHD7	NM_017780.3	c.7830+11A>G	8	61773684	splicing
CHD7	NM_017780.3	c.7840del	8	61774764	frameshift
CHD7	NM_017780.3	c.7848G>A	8	61774772	synonymous
CHD7	NM_017780.3	c.7873C>T	8	61774797	nonsense
CHD7	NM_017780.3	c.7879C>T	8	61774803	nonsense
CHD7	NM_017780.3	c.7891C>T	8	61774815	nonsense
CHD7	NM_017780.3	c.7940_7941dup	8	61774864	frameshift
CHD7	NM_017780.3	c.7957C>T	8	61774881	nonsense
CHD7	NM_017780.3	c.7971+1G>T	8	61774896	splicing
CHD7	NM_017780.3	c.8015G>A	8	61775150	nonsense
CHD7	NM_017780.3	c.8023G>T	8	61775158	nonsense
CHD7	NM_017780.3	c.8049del	8	61775184	frameshift
CHD7	NM_017780.3	c.8055G>A	8	61775190	nonsense
CHD7	NM_017780.3	c.8062dup	8	61775197	frameshift
CHD7	NM_017780.3	c.8061_8062TA[1]	8	61775198	frameshift
CHD7	NM_017780.3	c.8063T>G	8	61775198	missense
CHD7	NM_017780.3	c.8067del	8	61775202	frameshift
CHD7	NM_017780.3	c.8076+1G>C	8	61775212	splicing
CHD7	NM_017780.3	c.8077-10T>A	8	61777575	splicing
CHD7	NM_017780.3	c.8087del	8	61777585	frameshift
CHD7	NM_017780.3	c.8190G>A	8	61777688	synonymous
CHD7	NM_017780.3	c.2097-2A>G	8	61777742	splicing
CHD7	NM_017780.3	c.8322C>G	8	61777820	synonymous
CHD7	NM_017780.3	c.8446T>C	8	61777944	synonymous
CHD7	NM_017780.3	c.8453_8463dup	8	61777951	frameshift
CHD7	NM_017780.3	c.8456_8457CT[1]	8	61777956	frameshift
CHD7	NM_017780.3	c.8488G>A	8	61777986	missense
CHD7	NM_017780.3	c.8518del	8	61778016	frameshift
CHD7	NM_017780.3	c.8549_8555del	8	61778047	frameshift
CHD7	NM_017780.3	c.8580C>T	8	61778078	synonymous
CHD7	NM_017780.3	c.8594C>T	8	61778092	missense
CHD7	NM_017780.3	c.8613_8622delins14	8	61778111	frameshift
CHD7	NM_017780.3	c.8618_8634del	8	61778115	frameshift
CHD7	NM_017780.3	c.2498+4391_3201+333del	8	61778143	exon deletion
CHD7	NM_017780.3	c.2514T>A	8	61778159	nonsense
CHD7	NM_017780.3	c.8672A>G	8	61778170	missense
CHD7	NM_017780.3	c.8682_8683insT	8	61778180	frameshift
CHD7	NM_017780.3	c.2571insA	8	61778216	frameshift
CHD7	NM_017780.3	c.8730_8731del	8	61778228	frameshift
CHD7	NM_017780.3	c.8744-8745insG	8	61778242	frameshift
CHD7	NM_017780.3	c.8744dup	8	61778242	frameshift
CHD7	NM_017780.3	c.8957_8968insA	8	61778455	frameshift
CHD7	NM_017780.3	c.8962dup	8	61778460	frameshift
CHD7	NM_017780.3	c.77_78del	8	61654067	frameshift
CHD7	NM_017780.3	c.160delC	8	61654150	frameshift
CHD7	NM_017780.3	c.191_194del	8	61654181	frameshift
CHD7	NM_017780.3	c.191_194delCAAA	8	61654181	frameshift
CHD7	NM_017780.3	c.232C>T	8	61654223	nonsense
CHD7	NM_017780.3	c.253C>T	8	61654244	nonsense
CHD7	NM_017780.3	c.257delC	8	61654247	frameshift
CHD7	NM_017780.3	c.282delT	8	61654272	frameshift
CHD7	NM_017780.3	c.285delG	8	61654275	frameshift
CHD7	NM_017780.3	c.317delA	8	61654307	frameshift
CHD7	NM_017780.3	c.334C>T	8	61654325	nonsense
CHD7	NM_017780.3	c.388C>T	8	61654379	nonsense
CHD7	NM_017780.3	c.406C>T	8	61654397	nonsense
CHD7	NM_017780.3	c.435G>A	8	61654426	nonsense
CHD7	NM_017780.3	c.469C>T	8	61654460	nonsense
CHD7	NM_017780.3	c.502C>T	8	61654493	nonsense
CHD7	NM_017780.3	c.511C>T	8	61654502	nonsense
CHD7	NM_017780.3	c.538C>T	8	61654529	nonsense
CHD7	NM_017780.3	c.550C>T	8	61654541	nonsense
CHD7	NM_017780.3	c.562C>T	8	61654553	nonsense
CHD7	NM_017780.3	c.595delT	8	61654585	frameshift
CHD7	NM_017780.3	c.601C>T	8	61654592	nonsense
CHD7	NM_017780.3	c.604C>T	8	61654595	nonsense
CHD7	NM_017780.3	c.608dupA	8	61654599	frameshift
CHD7	NM_017780.3	c.619C>T	8	61654610	nonsense
CHD7	NM_017780.3	c.627delG	8	61654617	frameshift
CHD7	NM_017780.3	c.635delA	8	61654625	frameshift
CHD7	NM_017780.3	c.674del	8	61654664	frameshift
CHD7	NM_017780.3	c.689C>G	8	61654680	nonsense
CHD7	NM_017780.3	c.718del	8	61654708	frameshift
CHD7	NM_017780.3	c.729delC	8	61654719	frameshift
CHD7	NM_017780.3	c.780delC	8	61654770	frameshift
CHD7	NM_017780.3	c.781del	8	61654771	frameshift
CHD7	NM_017780.3	c.791_792del	8	61654781	frameshift
CHD7	NM_017780.3	c.804_805insAT	8	61654795	frameshift
CHD7	NM_017780.3	c.844C>T	8	61654835	nonsense
CHD7	NM_017780.3	c.865delA	8	61654855	frameshift
CHD7	NM_017780.3	c.889C>T	8	61654880	nonsense
CHD7	NM_017780.3	c.900dupC	8	61654891	frameshift
CHD7	NM_017780.3	c.921_922del	8	61654911	frameshift
CHD7	NM_017780.3	c.925C>T	8	61654916	nonsense
CHD7	NM_017780.3	c.934C>T	8	61654925	nonsense
CHD7	NM_017780.3	c.939T>G	8	61654930	nonsense
CHD7	NM_017780.3	c.995T>G	8	61654986	nonsense
CHD7	NM_017780.3	c.1024C>T	8	61655015	nonsense
CHD7	NM_017780.3	c.1036A>T	8	61655027	nonsense
CHD7	NM_017780.3	c.1044delC	8	61655034	frameshift
CHD7	NM_017780.3	c.1066_1069dup	8	61655060	frameshift
CHD7	NM_017780.3	c.1078G>T	8	61655069	nonsense
CHD7	NM_017780.3	c.1079_1095del	8	61655069	frameshift
CHD7	NM_017780.3	c.1093C>T	8	61655084	nonsense
CHD7	NM_017780.3	c.1095_1096insTC	8	61655086	frameshift
CHD7	NM_017780.3	c.1123C>T	8	61655114	nonsense
CHD7	NM_017780.3	c.1135C>T	8	61655126	nonsense
CHD7	NM_017780.3	c.1140_1143dup	8	61655134	frameshift
CHD7	NM_017780.3	c.1153C>T	8	61655144	nonsense
CHD7	NM_017780.3	c.1159C>T	8	61655150	nonsense
CHD7	NM_017780.3	c.1170T>G	8	61655161	nonsense
CHD7	NM_017780.3	c.1295delA	8	61655285	frameshift
CHD7	NM_017780.3	c.1310dupA	8	61655301	frameshift
CHD7	NM_017780.3	c.1312C>T	8	61655303	nonsense
CHD7	NM_017780.3	c.1319delC	8	61655309	frameshift
CHD7	NM_017780.3	c.1366C>T	8	61655357	nonsense
CHD7	NM_017780.3	c.1374_1375delTC	8	61655364	frameshift
CHD7	NM_017780.3	c.1388delG	8	61655378	frameshift
CHD7	NM_017780.3	c.1465C>T	8	61655456	nonsense
CHD7	NM_017780.3	c.1480C>T	8	61655471	nonsense
CHD7	NM_017780.3	c.1488dupA	8	61655479	frameshift
CHD7	NM_017780.3	c.1495C>T	8	61655486	nonsense
CHD7	NM_017780.3	c.1510C>T	8	61655501	nonsense
CHD7	NM_017780.3	c.1528delC	8	61655518	frameshift
CHD7	NM_017780.3	c.1544delC	8	61655534	frameshift
CHD7	NM_017780.3	c.1576C>T	8	61655567	nonsense
CHD7	NM_017780.3	c.1610_1611insA	8	61655601	frameshift
CHD7	NM_017780.3	c.1610G>A	8	61655601	nonsense
CHD7	NM_017780.3	c.1615C>T	8	61655606	nonsense
CHD7	NM_017780.3	c.1645C>T	8	61655636	nonsense
CHD7	NM_017780.3	c.1666-?_2096+?dup	8	61693559	exon duplication
CHD7	NM_017780.3	c.1678delG	8	61693570	frameshift
CHD7	NM_017780.3	c.1683_1684delCT	8	61693575	frameshift
CHD7	NM_017780.3	c.1683delC	8	61693575	frameshift
CHD7	NM_017780.3	c.1689dupA	8	61693582	frameshift
CHD7	NM_017780.3	c.1714C>T	8	61693607	nonsense
CHD7	NM_017780.3	c.1730dupA	8	61693623	frameshift
CHD7	NM_017780.3	c.1735C>T	8	61693628	nonsense
CHD7	NM_017780.3	c.1740del	8	61693632	frameshift
CHD7	NM_017780.3	c.1757_1770del	8	61693649	frameshift
CHD7	NM_017780.3	c.1786C>T	8	61693679	nonsense
CHD7	NM_017780.3	c.1793delA	8	61693685	frameshift
CHD7	NM_017780.3	c.1808_1811del	8	61693700	frameshift
CHD7	NM_017780.3	c.1818_1819insAT	8	61693711	frameshift
CHD7	NM_017780.3	c.1820_1821insTTGT	8	61693713	frameshift
CHD7	NM_017780.3	c.1925delA	8	61693817	frameshift
CHD7	NM_017780.3	c.1926_1929del	8	61693818	frameshift
CHD7	NM_017780.3	c.1932_1935del	8	61693824	frameshift
CHD7	NM_017780.3	c.1940C>G	8	61693833	nonsense
CHD7	NM_017780.3	c.1953dupA	8	61693846	frameshift
CHD7	NM_017780.3	c.1972G>T	8	61693865	nonsense
CHD7	NM_017780.3	c.1973_1974insT	8	61693866	frameshift
CHD7	NM_017780.3	c.1983dup	8	61693876	frameshift
CHD7	NM_017780.3	c.1988_1989dup	8	61693882	frameshift
CHD7	NM_017780.3	c.1989dup	8	61693882	frameshift
CHD7	NM_017780.3	c.1990G>T	8	61693883	nonsense
CHD7	NM_017780.3	c.2019_2023delinsGGG	8	61693911	frameshift
CHD7	NM_017780.3	c.2034delA	8	61693926	frameshift
CHD7	NM_017780.3	c.2096+2T>A	8	61693991	splicing
CHD7	NM_017780.3	c.2096+2T>C	8	61693991	splicing
CHD7	NM_017780.3	c.2097-?_2238+?del	8	61707544	exon deletion
CHD7	NM_017780.3	c.2097-1G>A	8	61707544	splicing
CHD7	NM_017780.3	c.2114C>A	8	61707562	nonsense
CHD7	NM_017780.3	c.2118delA	8	61707565	frameshift
CHD7	NM_017780.3	c.2157delA	8	61707604	frameshift
CHD7	NM_017780.3	c.2180delT	8	61707627	frameshift
CHD7	NM_017780.3	c.2181dupA	8	61707629	frameshift
CHD7	NM_017780.3	c.2196dupA	8	61707644	frameshift
CHD7	NM_017780.3	c.2236delC	8	61707683	frameshift
CHD7	NM_017780.3	c.2238+1G>A	8	61707687	splicing
CHD7	NM_017780.3	c.2238+1G>T	8	61707687	splicing
CHD7	NM_017780.3	c.2238+2T>G	8	61707688	splicing
CHD7	NM_017780.3	c.2244_2245delAC	8	61712951	frameshift
CHD7	NM_017780.3	c.2247_2260del	8	61712954	frameshift
CHD7	NM_017780.3	c.2289_2293dupGGAGT	8	61713001	frameshift
CHD7	NM_017780.3	c.2311G>T	8	61713019	nonsense
CHD7	NM_017780.3	c.2374C>T	8	61713082	nonsense
CHD7	NM_017780.3	c.2438_2439insA	8	61714148	frameshift
CHD7	NM_017780.3	c.2440C>T	8	61714150	nonsense
CHD7	NM_017780.3	c.2442+5G>C	8	61714157	splicing
CHD7	NM_017780.3	c.2443-1delG	8	61720774	splicing
CHD7	NM_017780.3	c.2443-2A>T	8	61720774	splicing
CHD7	NM_017780.3	c.2443-1G>A	8	61720775	splicing
CHD7	NM_017780.3	c.2498+1G>T	8	61720832	splicing
CHD7	NM_017780.3	c.2498+2dup	8	61720833	splicing
CHD7	NM_017780.3	c.2498+2dupT	8	61720833	splicing
CHD7	NM_017780.3	c.2498+2T>C	8	61720833	splicing
CHD7	NM_017780.3	c.2499-?_3201+?del	8	61728945	exon deletion
CHD7	NM_017780.3	c.2500_2504delTCTTA	8	61728946	frameshift
CHD7	NM_017780.3	c.2501C>T	8	61728948	missense
CHD7	NM_017780.3	c.2504_2508del	8	61728950	frameshift
CHD7	NM_017780.3	c.2504_2508delATCTT	8	61728950	frameshift
CHD7	NM_017780.3	c.2505T>A	8	61728952	nonsense
CHD7	NM_017780.3	c.2505T>G	8	61728952	nonsense
CHD7	NM_017780.3	c.2509_2512delCATT	8	61728955	frameshift
CHD7	NM_017780.3	c.2520G>A	8	61728967	nonsense
CHD7	NM_017780.3	c.2520G>C	8	61728967	missense
CHD7	NM_017780.3	c.2572C>T	8	61729019	nonsense
CHD7	NM_017780.3	c.2577dupT	8	61729024	frameshift
CHD7	NM_017780.3	c.2601_2605del	8	61729047	frameshift
CHD7	NM_017780.3	c.2613G>T	8	61729060	missense
CHD7	NM_017780.3	c.2613+5G>A	8	61729065	splicing
CHD7	NM_017780.3	c.2620delG	8	61732571	frameshift
CHD7	NM_017780.3	c.2697+2T>G	8	61732651	splicing
CHD7	NM_017780.3	c.2706_2707delTC	8	61734356	frameshift
CHD7	NM_017780.3	c.2707_2710delCACT	8	61734357	frameshift
CHD7	NM_017780.3	c.2735delC	8	61734385	frameshift
CHD7	NM_017780.3	c.2737_2738insTC	8	61734388	frameshift
CHD7	NM_017780.3	c.2739delT	8	61734389	frameshift
CHD7	NM_017780.3	c.2753G>A	8	61734404	nonsense
CHD7	NM_017780.3	c.2757dupG	8	61734408	frameshift
CHD7	NM_017780.3	c.2815G>T	8	61734466	nonsense
CHD7	NM_017780.3	c.2829delG	8	61734479	frameshift
CHD7	NM_017780.3	c.2836-15C>G	8	61734568	splicing
CHD7	NM_017780.3	c.2839C>T	8	61734586	nonsense
CHD7	NM_017780.3	c.2858G>A	8	61734605	nonsense
CHD7	NM_017780.3	c.2859delG	8	61734605	frameshift
CHD7	NM_017780.3	c.2887A>T	8	61734634	nonsense
CHD7	NM_017780.3	c.2905_2906delAG	8	61734651	frameshift
CHD7	NM_017780.3	c.2936T>C	8	61734683	missense
CHD7	NM_017780.3	c.2939_2940delinsC	8	61734685	frameshift
CHD7	NM_017780.3	c.2954_2956delACA	8	61734700	exon deletion
CHD7	NM_017780.3	c.2957+2T>C	8	61734706	splicing
CHD7	NM_017780.3	c.2957+2T>G	8	61734706	splicing
CHD7	NM_017780.3	c.2957+5G>A	8	61734709	splicing
CHD7	NM_017780.3	c.2958-2A>T	8	61735060	splicing
CHD7	NM_017780.3	c.2958-1G>A	8	61735061	splicing
CHD7	NM_017780.3	c.2959C>T	8	61735063	nonsense
CHD7	NM_017780.3	c.3005A>G	8	61735109	missense
CHD7	NM_017780.3	c.3023_3024delAT	8	61735126	frameshift
CHD7	NM_017780.3	c.3024T>A	8	61735128	nonsense
CHD7	NM_017780.3	c.3053_3054insA	8	61735157	frameshift
CHD7	NM_017780.3	c.3059T>C	8	61735163	missense
CHD7	NM_017780.3	c.3082A>G	8	61735186	missense
CHD7	NM_017780.3	c.3089A>G	8	61735193	missense
CHD7	NM_017780.3	c.3091T>C	8	61735195	missense
CHD7	NM_017780.3	c.3106C>T	8	61735210	nonsense
CHD7	NM_017780.3	c.3117dupA	8	61735221	frameshift
CHD7	NM_017780.3	c.3122dupT	8	61735226	frameshift
CHD7	NM_017780.3	c.3136_3142del	8	61735239	frameshift
CHD7	NM_017780.3	c.3165delC	8	61735268	frameshift
CHD7	NM_017780.3	c.3169C>T	8	61735273	nonsense
CHD7	NM_017780.3	c.3173T>A	8	61735277	nonsense
CHD7	NM_017780.3	c.3202-?_8994?del	8	61736398	exon deletion
CHD7	NM_017780.3	c.3205C>T	8	61736402	nonsense
CHD7	NM_017780.3	c.3222_3223insGGTGG	8	61736419	frameshift
CHD7	NM_017780.3	c.3245C>A	8	61736442	missense
CHD7	NM_017780.3	c.3269_3272delATTG	8	61736465	frameshift
CHD7	NM_017780.3	c.3297G>A	8	61736494	nonsense
CHD7	NM_017780.3	c.3301T>C	8	61736498	missense
CHD7	NM_017780.3	c.3318delA	8	61736514	frameshift
CHD7	NM_017780.3	c.3322delC	8	61736518	frameshift
CHD7	NM_017780.3	c.3336delC	8	61736532	frameshift
CHD7	NM_017780.3	c.3378+5G>C	8	61736580	splicing
CHD7	NM_017780.3	c.3379-3C>G	8	61741219	splicing
CHD7	NM_017780.3	c.3379-1G>A	8	61741221	splicing
CHD7	NM_017780.3	c.3422_3423del	8	61741264	frameshift
CHD7	NM_017780.3	c.3514_3515del	8	61741356	frameshift
CHD7	NM_017780.3	c.3522+2T>C	8	61741367	splicing
CHD7	NM_017780.3	c.3523-1G>C	8	61742880	splicing
CHD7	NM_017780.3	c.3535C>T	8	61742893	nonsense
CHD7	NM_017780.3	c.3572_3573delAA	8	61742929	frameshift
CHD7	NM_017780.3	c.3573dup	8	61742931	frameshift
CHD7	NM_017780.3	c.3616dup	8	61742974	frameshift
CHD7	NM_017780.3	c.3617_3619delTTGinsAATA	8	61742974	frameshift
CHD7	NM_017780.3	c.3641A>G	8	61742999	missense
CHD7	NM_017780.3	c.3646A>T	8	61743004	nonsense
CHD7	NM_017780.3	c.3654C>G	8	61743012	nonsense
CHD7	NM_017780.3	c.3655C>T	8	61743013	nonsense
CHD7	NM_017780.3	c.3693delA	8	61743050	frameshift
CHD7	NM_017780.3	c.3728dupA	8	61743086	frameshift
CHD7	NM_017780.3	c.3734del	8	61743091	frameshift
CHD7	NM_017780.3	c.3768C>G	8	61743126	nonsense
CHD7	NM_017780.3	c.3770T>G	8	61743128	missense
CHD7	NM_017780.3	c.3778+1G>A	8	61743137	splicing
CHD7	NM_017780.3	c.3779-2A>G	8	61748630	splicing
CHD7	NM_017780.3	c.3802G>T	8	61748655	nonsense
CHD7	NM_017780.3	c.3806_3811delinsA	8	61748658	frameshift
CHD7	NM_017780.3	c.3807del	8	61748659	frameshift
CHD7	NM_017780.3	c.3838_3851del	8	61748690	frameshift
CHD7	NM_017780.3	c.3847C>T	8	61748700	nonsense
CHD7	NM_017780.3	c.3856dupA	8	61748709	frameshift
CHD7	NM_017780.3	c.3875T>C	8	61748728	missense
CHD7	NM_017780.3	c.3881T>C	8	61748734	missense
CHD7	NM_017780.3	c.3905T>C	8	61748758	missense
CHD7	NM_017780.3	c.3937del	8	61748789	frameshift
CHD7	NM_017780.3	c.3952T>C	8	61748805	missense
CHD7	NM_017780.3	c.3973T>G	8	61748826	missense
CHD7	NM_017780.3	c.3989+1G>A	8	61748843	splicing
CHD7	NM_017780.3	c.3990-2A>G	8	61749374	splicing
CHD7	NM_017780.3	c.3990-1G>C	8	61749375	splicing
CHD7	NM_017780.3	c.3993C>G	8	61749379	nonsense
CHD7	NM_017780.3	c.4012_4013delGG	8	61749397	frameshift
CHD7	NM_017780.3	c.4015C>T	8	61749401	nonsense
CHD7	NM_017780.3	c.4034G>A	8	61749420	missense
CHD7	NM_017780.3	c.4036C>T	8	61749422	nonsense
CHD7	NM_017780.3	c.4075dupA	8	61749461	frameshift
CHD7	NM_017780.3	c.4113_4114insCA	8	61749499	frameshift
CHD7	NM_017780.3	c.4138dupA	8	61749524	frameshift
CHD7	NM_017780.3	c.4157C>G	8	61749543	nonsense
CHD7	NM_017780.3	c.4164G>A	8	61749550	nonsense
CHD7	NM_017780.3	c.4171delC	8	61749556	frameshift
CHD7	NM_017780.3	c.4183delC	8	61749568	frameshift
CHD7	NM_017780.3	c.4185G>C	8	61749571	missense
CHD7	NM_017780.3	c.4186-1G>A	8	61750226	splicing
CHD7	NM_017780.3	c.4203_4204delTA	8	61750243	frameshift
CHD7	NM_017780.3	c.4213C>T	8	61750254	nonsense
CHD7	NM_017780.3	c.4226_4227delTG	8	61750266	frameshift
CHD7	NM_017780.3	c.4253del	8	61750293	frameshift
CHD7	NM_017780.3	c.4257del	8	61750297	frameshift
CHD7	NM_017780.3	c.4270del	8	61750310	frameshift
CHD7	NM_017780.3	c.4295_4296del	8	61750335	frameshift
CHD7	NM_017780.3	c.4318C>T	8	61750359	nonsense
CHD7	NM_017780.3	c.4353+1G>T	8	61750395	splicing
CHD7	NM_017780.3	c.4353+2T>C	8	61750396	splicing
CHD7	NM_017780.3	c.4357_4358dupCA	8	61750639	frameshift
CHD7	NM_017780.3	c.4375G>T	8	61750656	nonsense
CHD7	NM_017780.3	c.4393del	8	61750673	frameshift
CHD7	NM_017780.3	c.4393C>T	8	61750674	nonsense
CHD7	NM_017780.3	c.4406A>G	8	61750687	missense
CHD7	NM_017780.3	c.4424del	8	61750704	frameshift
CHD7	NM_017780.3	c.4441A>T	8	61750722	nonsense
CHD7	NM_017780.3	c.4480C>T	8	61750761	nonsense
CHD7	NM_017780.3	c.4507G>T	8	61750788	nonsense
CHD7	NM_017780.3	c.4527del	8	61750807	frameshift
CHD7	NM_017780.3	c.4533+1G>A	8	61750815	splicing
CHD7	NM_017780.3	c.4593G>A	8	61754262	nonsense
CHD7	NM_017780.3	c.4601G>A	8	61754270	nonsense
CHD7	NM_017780.3	c.4634delT	8	61754302	frameshift
CHD7	NM_017780.3	c.4644+1G>A	8	61754314	splicing
CHD7	NM_017780.3	c.4644+5G>A	8	61754318	splicing
CHD7	NM_017780.3	c.4665del	8	61754425	frameshift
CHD7	NM_017780.3	c.4686delC	8	61754446	frameshift
CHD7	NM_017780.3	c.4731delA	8	61754491	frameshift
CHD7	NM_017780.3	c.4753G>T	8	61754514	nonsense
CHD7	NM_017780.3	c.4779delT	8	61754539	frameshift
CHD7	NM_017780.3	c.4783C>T	8	61754544	nonsense
CHD7	NM_017780.3	c.4787A>G	8	61754548	missense
CHD7	NM_017780.3	c.4795C>T	8	61754556	nonsense
CHD7	NM_017780.3	c.4850+1dup	8	61754612	frameshift
CHD7	NM_017780.3	c.4850+1G>A	8	61754612	splicing
CHD7	NM_017780.3	c.4850+2T>A	8	61754613	splicing
CHD7	NM_017780.3	c.4851-2A>G	8	61757421	splicing
CHD7	NM_017780.3	c.4851-2A>T	8	61757421	splicing
CHD7	NM_017780.3	c.4853G>A	8	61757425	nonsense
CHD7	NM_017780.3	c.4854G>A	8	61757426	nonsense
CHD7	NM_017780.3	c.5012_5018del	8	61757583	frameshift
CHD7	NM_017780.3	c.5029C>T	8	61757601	nonsense
CHD7	NM_017780.3	c.5050G>A	8	61757622	missense
CHD7	NM_017780.3	c.5050+1G>A	8	61757623	splicing
CHD7	NM_017780.3	c.5050+3A>T	8	61757625	splicing
CHD7	NM_017780.3	c.5054delT	8	61757811	frameshift
CHD7	NM_017780.3	c.5069dupC	8	61757827	frameshift
CHD7	NM_017780.3	c.5086_5093delAAGAAGGT	8	61757843	frameshift
CHD7	NM_017780.3	c.5094dupG	8	61757852	frameshift
CHD7	NM_017780.3	c.5101C>T	8	61757859	nonsense
CHD7	NM_017780.3	c.5122C>T	8	61757880	nonsense
CHD7	NM_017780.3	c.5136G>A	8	61757894	nonsense
CHD7	NM_017780.3	c.5138_5141delTGGC	8	61757895	frameshift
CHD7	NM_017780.3	c.5147_5148insGCCAGCTG	8	61757905	frameshift
CHD7	NM_017780.3	c.5178_5179dupCT	8	61757937	frameshift
CHD7	NM_017780.3	c.5205_5206insT	8	61757963	frameshift
CHD7	NM_017780.3	c.5210+3A>G	8	61757971	splicing
CHD7	NM_017780.3	c.5211-1G>C	8	61761073	splicing
CHD7	NM_017780.3	c.5216T>G	8	61761079	missense
CHD7	NM_017780.3	c.5222G>C	8	61761085	missense
CHD7	NM_017780.3	c.5225T>A	8	61761088	missense
CHD7	NM_017780.3	c.5234T>C	8	61761097	missense
CHD7	NM_017780.3	c.5241_5244del	8	61761103	frameshift
CHD7	NM_017780.3	c.5245A>T	8	61761108	nonsense
CHD7	NM_017780.3	c.5250delA	8	61761112	frameshift
CHD7	NM_017780.3	c.5297C>G	8	61761160	nonsense
CHD7	NM_017780.3	c.5300+1G>T	8	61761164	splicing
CHD7	NM_017780.3	c.5300+1G>T	8	61761164	splicing
CHD7	NM_017780.3	c.5316G>A	8	61761625	nonsense
CHD7	NM_017780.3	c.5355G>A	8	61761664	nonsense
CHD7	NM_017780.3	c.5359dupG	8	61761668	frameshift
CHD7	NM_017780.3	c.5390G>T	8	61761699	missense
CHD7	NM_017780.3	c.5402A>C	8	61761711	missense
CHD7	NM_017780.3	c.5405-17G>A	8	61763035	splicing
CHD7	NM_017780.3	c.5405-7G>A	8	61763045	splicing
CHD7	NM_017780.3	c.5405G>A	8	61763052	missense
CHD7	NM_017780.3	c.5418C>G	8	61763065	nonsense
CHD7	NM_017780.3	c.5428C>T	8	61763075	nonsense
CHD7	NM_017780.3	c.5434G>C	8	61763081	missense
CHD7	NM_017780.3	c.5435A>G	8	61763082	missense
CHD7	NM_017780.3	c.5436C>A	8	61763083	missense
CHD7	NM_017780.3	c.5444T>C	8	61763091	missense
CHD7	NM_017780.3	c.5453dup	8	61763100	frameshift
CHD7	NM_017780.3	c.5458C>T	8	61763105	nonsense
CHD7	NM_017780.3	c.5534+1G>A	8	61763182	splicing
CHD7	NM_017780.3	c.5534+1G>T	8	61763182	splicing
CHD7	NM_017780.3	c.5539G>T	8	61763595	nonsense
CHD7	NM_017780.3	c.5548dupA	8	61763604	frameshift
CHD7	NM_017780.3	c.5564dupC	8	61763620	frameshift
CHD7	NM_017780.3	c.5574delA	8	61763629	frameshift
CHD7	NM_017780.3	c.5588delC	8	61763643	frameshift
CHD7	NM_017780.3	c.5592delC	8	61763647	frameshift
CHD7	NM_017780.3	c.5597A>G	8	61763653	missense
CHD7	NM_017780.3	c.5607+1G>A	8	61763664	splicing
CHD7	NM_017780.3	c.5636dupA	8	61763849	frameshift
CHD7	NM_017780.3	c.5665+2dup	8	61763880	splicing
CHD7	NM_017780.3	c.5666-2A>C	8	61764576	splicing
CHD7	NM_017780.3	c.5668A>T	8	61764580	nonsense
CHD7	NM_017780.3	c.5676_5677insT	8	61764588	frameshift
CHD7	NM_017780.3	c.5680_5681delAG	8	61764591	frameshift
CHD7	NM_017780.3	c.5706C>A	8	61764618	nonsense
CHD7	NM_017780.3	c.5706C>G	8	61764618	nonsense
CHD7	NM_017780.3	c.5709G>A	8	61764621	nonsense
CHD7	NM_017780.3	c.5768_5769delGC	8	61764679	frameshift
CHD7	NM_017780.3	c.5776delA	8	61764687	frameshift
CHD7	NM_017780.3	c.5782C>T	8	61764694	nonsense
CHD7	NM_017780.3	c.5791C>T	8	61764703	nonsense
CHD7	NM_017780.3	c.5833C>T	8	61764745	nonsense
CHD7	NM_017780.3	c.5866dupG	8	61764778	frameshift
CHD7	NM_017780.3	c.5894+1G>A	8	61764807	splicing
CHD7	NM_017780.3	c.5895-2A>G	8	61765055	splicing
CHD7	NM_017780.3	c.5898G>A	8	61765060	nonsense
CHD7	NM_017780.3	c.5908G>T	8	61765070	nonsense
CHD7	NM_017780.3	c.5910dupA	8	61765072	frameshift
CHD7	NM_017780.3	c.5960_5963delCTGT	8	61765121	frameshift
CHD7	NM_017780.3	c.5968C>T	8	61765130	nonsense
CHD7	NM_017780.3	c.5981G>A	8	61765143	nonsense
CHD7	NM_017780.3	c.5982G>A	8	61765144	nonsense
CHD7	NM_017780.3	c.5944_5989dup	8	61765151	frameshift
CHD7	NM_017780.3	c.6018delA	8	61765179	frameshift
CHD7	NM_017780.3	c.6018_6019insG	8	61765180	frameshift
CHD7	NM_017780.3	c.6018dupA	8	61765180	frameshift
CHD7	NM_017780.3	c.6041dupA	8	61765203	frameshift
CHD7	NM_017780.3	c.6051T>A	8	61765213	nonsense
CHD7	NM_017780.3	c.6070delC	8	61765231	frameshift
CHD7	NM_017780.3	c.6070C>T	8	61765232	nonsense
CHD7	NM_017780.3	c.6079C>T	8	61765241	nonsense
CHD7	NM_017780.3	c.6103+1G>A	8	61765266	splicing
CHD7	NM_017780.3	c.6104-2A>T	8	61765386	splicing
CHD7	NM_017780.3	c.6148C>T	8	61765432	nonsense
CHD7	NM_017780.3	c.6157C>T	8	61765441	nonsense
CHD7	NM_017780.3	c.6165_6166delGT	8	61765448	frameshift
CHD7	NM_017780.3	c.6169dupC	8	61765453	frameshift
CHD7	NM_017780.3	c.6179delT	8	61765462	frameshift
CHD7	NM_017780.3	c.6196G>T	8	61765480	nonsense
CHD7	NM_017780.3	c.6221T>C	8	61765505	missense
CHD7	NM_017780.3	c.6224delG	8	61765507	frameshift
CHD7	NM_017780.3	c.6228delG	8	61765511	frameshift
CHD7	NM_017780.3	c.6271T>C	8	61765555	missense
CHD7	NM_017780.3	c.6272G>A	8	61765556	nonsense
CHD7	NM_017780.3	c.6292C>T	8	61765576	nonsense
CHD7	NM_017780.3	c.6304delG	8	61765587	frameshift
CHD7	NM_017780.3	c.6316A>T	8	61765600	nonsense
CHD7	NM_017780.3	c.6320_6321delAC	8	61765603	frameshift
CHD7	NM_017780.3	c.6322G>A	8	61765606	missense
CHD7	NM_017780.3	c.6347T>A	8	61765631	missense
CHD7	NM_017780.3	c.6397C>T	8	61765681	nonsense
CHD7	NM_017780.3	c.6461delC	8	61765744	frameshift
CHD7	NM_017780.3	c.6473C>G	8	61765757	nonsense
CHD7	NM_017780.3	c.6502delC	8	61765785	frameshift
CHD7	NM_017780.3	c.6520A>T	8	61765804	nonsense
CHD7	NM_017780.3	c.6526G>T	8	61765810	nonsense
CHD7	NM_017780.3	c.6587_6589delCCGinsTA	8	61765870	frameshift
CHD7	NM_017780.3	c.6620dupG	8	61765904	frameshift
CHD7	NM_017780.3	c.6651delA	8	61765934	frameshift
CHD7	NM_017780.3	c.6652_6656del	8	61765935	frameshift
CHD7	NM_017780.3	c.6667delG	8	61765950	frameshift
CHD7	NM_017780.3	c.6681_6685dup	8	61765969	frameshift
CHD7	NM_017780.3	c.6688delA	8	61765971	frameshift
CHD7	NM_017780.3	c.6705del	8	61765988	frameshift
CHD7	NM_017780.3	c.6746delA	8	61766029	frameshift
CHD7	NM_017780.3	c.6757G>T	8	61766041	nonsense
CHD7	NM_017780.3	c.6775+1G>A	8	61766060	splicing
CHD7	NM_017780.3	c.6775+2_6775+3insGT	8	61766061	splicing
CHD7	NM_017780.3	c.6835del	8	61766980	frameshift
CHD7	NM_017780.3	c.6850C>T	8	61766996	nonsense
CHD7	NM_017780.3	c.6857dup	8	61767003	frameshift
CHD7	NM_017780.3	c.6857G>C	8	61767003	missense
CHD7	NM_017780.3	c.6884C>G	8	61767030	nonsense
CHD7	NM_017780.3	c.6888_6889insT	8	61767034	frameshift
CHD7	NM_017780.3	c.6904delG	8	61767049	frameshift
CHD7	NM_017780.3	c.6935A>C	8	61767081	missense
CHD7	NM_017780.3	c.6937-2A>G	8	61768532	splicing
CHD7	NM_017780.3	c.6937-1G>A	8	61768533	splicing
CHD7	NM_017780.3	c.6955C>T	8	61768552	missense
CHD7	NM_017780.3	c.6991A>T	8	61768588	nonsense
CHD7	NM_017780.3	c.6998delC	8	61768594	frameshift
CHD7	NM_017780.3	c.7027delC	8	61768623	frameshift
CHD7	NM_017780.3	c.7027C>T	8	61768624	nonsense
CHD7	NM_017780.3	c.7075C>T	8	61768672	nonsense
CHD7	NM_017780.3	c.7079del	8	61768675	frameshift
CHD7	NM_017780.3	c.7106del	8	61768702	frameshift
CHD7	NM_017780.3	c.7132G>T	8	61768729	nonsense
CHD7	NM_017780.3	c.7141_7142insGT	8	61768738	frameshift
CHD7	NM_017780.3	c.7160C>A	8	61768757	nonsense
CHD7	NM_017780.3	c.7164+1G>A	8	61768762	splicing
CHD7	NM_017780.3	c.7180delC	8	61769018	frameshift
CHD7	NM_017780.3	c.7195C>T	8	61769034	nonsense
CHD7	NM_017780.3	c.7219delA	8	61769057	frameshift
CHD7	NM_017780.3	c.7226_7227insT	8	61769065	frameshift
CHD7	NM_017780.3	c.7249delA	8	61769087	frameshift
CHD7	NM_017780.3	c.7252C>T	8	61769091	nonsense
CHD7	NM_017780.3	c.7276C>T	8	61769115	nonsense
CHD7	NM_017780.3	c.7282C>T	8	61769121	nonsense
CHD7	NM_017780.3	c.7302dupA	8	61769141	frameshift
CHD7	NM_017780.3	c.7320del	8	61769158	frameshift
CHD7	NM_017780.3	c.7328delA	8	61769166	frameshift
CHD7	NM_017780.3	c.7344_7345del	8	61769182	frameshift
CHD7	NM_017780.3	c.7367C>G	8	61769206	nonsense
CHD7	NM_017780.3	c.7400del	8	61769238	frameshift
CHD7	NM_017780.3	c.7418_7427del	8	61769256	frameshift
CHD7	NM_017780.3	c.7441C>T	8	61769280	nonsense
CHD7	NM_017780.3	c.7447G>T	8	61769286	nonsense
CHD7	NM_017780.3	c.7451dupT	8	61769290	frameshift
CHD7	NM_017780.3	c.7454dup	8	61769293	frameshift
CHD7	NM_017780.3	c.7486_7487insGC	8	61769325	frameshift
CHD7	NM_017780.3	c.7577del	8	61769415	frameshift
CHD7	NM_017780.3	c.7593dup	8	61769432	frameshift
CHD7	NM_017780.3	c.7636G>T	8	61773490	nonsense
CHD7	NM_017780.3	c.7650_7651del	8	61773503	frameshift
CHD7	NM_017780.3	c.7656dupC	8	61773510	frameshift
CHD7	NM_017780.3	c.7717_7720del	8	61773570	frameshift
CHD7	NM_017780.3	c.7769del	8	61773622	frameshift
CHD7	NM_017780.3	c.7782delG	8	61773635	frameshift
CHD7	NM_017780.3	c.7803delC	8	61773656	frameshift
CHD7	NM_017780.3	c.7824T>A	8	61773678	nonsense
CHD7	NM_017780.3	c.7875_7876delGA	8	61774798	frameshift
CHD7	NM_017780.3	c.7879C>T	8	61774803	nonsense
CHD7	NM_017780.3	c.7884_7885del	8	61774807	frameshift
CHD7	NM_017780.3	c.7883_7884dupAT	8	61774808	frameshift
CHD7	NM_017780.3	c.7891C>T	8	61774815	nonsense
CHD7	NM_017780.3	c.7895del	8	61774818	frameshift
CHD7	NM_017780.3	c.7919_7926delCTTTGACA	8	61774842	frameshift
CHD7	NM_017780.3	c.7921_7922delTT	8	61774844	frameshift
CHD7	NM_017780.3	c.7933G>T	8	61774857	nonsense
CHD7	NM_017780.3	c.7941_7942insTG	8	61774865	frameshift
CHD7	NM_017780.3	c.7957C>T	8	61774881	nonsense
CHD7	NM_017780.3	c.7958G>A	8	61774882	missense
CHD7	NM_017780.3	c.8016G>A	8	61775151	nonsense
CHD7	NM_017780.3	c.8054G>A	8	61775189	nonsense
CHD7	NM_017780.3	c.8077-1G>A	8	61777574	splicing
CHD7	NM_017780.3	c.8078delG	8	61777575	frameshift
CHD7	NM_017780.3	c.8093C>A	8	61777591	nonsense
CHD7	NM_017780.3	c.8267del	8	61777764	frameshift
CHD7	NM_017780.3	c.8356G>T	8	61777854	nonsense
CHD7	NM_017780.3	c.8452_8459dupAACCCTCT	8	61777957	frameshift
CHD7	NM_017780.3	c.8565delA	8	61778062	frameshift
CHD7	NM_017780.3	c.8630_8634del	8	61778127	frameshift
CHD7	NM_017780.3	c.8682_8683insT	8	61778180	frameshift
CHD7	NM_017780.3	c.8737dup	8	61778235	frameshift
CHD7	NM_017780.3	c.8803G>T	8	61778301	nonsense
CHD7	NM_017780.3	c.8962dup	8	61778460	frameshift
CHD7	NM_017780.3	c.8962dupG	8	61778460	frameshift
